# Supplementary material for: Microbiota Profile of the Nasal Cavity According to Lifestyles in Healthy Adults in Santiago, Chile
Source: Microorganisms. 2023 Jun 22;11(7):1635. doi: 10.3390/microorganisms11071635 (PMC10384449; doi:10.3390/microorganisms11071635)
Supplement: Supplementary file 1 [file microorganisms-11-01635-s001.zip]

Archive with 1 entries (1 files):
- microorganisms-2440628-supplementary.pdf
